# Supplementary material for: Development of a prognostic pyroptosis-related gene signature for head and neck squamous cell carcinoma patient
Source: Cancer Cell Int. 2022 Feb 5;22:62. doi: 10.1186/s12935-022-02476-3 (PMC8817543; doi:10.1186/s12935-022-02476-3)
Supplement: Supplementary file 1 — Additional file 1: Table S1. [file 12935_2022_2476_MOESM1_ESM.xlsx]

## Sheet: Sheet1
RNAseq-ID：	ID	futime	fustat	Gender	Age	Stage	T	N	M	Grade
TCGA-4P-AA8J-01A-11R-A39I-07	TCGA-4P-AA8J	102	0	MALE	＞＝60	III-IV	T3-T4	N2-N3	M0	G1-G2
TCGA-BA-4074-01A-01R-1436-07	TCGA-BA-4074	462	1	MALE	＞＝60	III-IV	T3-T4	N2-N3	M0	G3-G4
TCGA-BA-4075-01A-01R-1436-07	TCGA-BA-4075	283	1	MALE	＜60	III-IV	T3-T4	N0-N1	M0	G1-G2
TCGA-BA-4076-01A-01R-1436-07	TCGA-BA-4076	415	1	MALE	＜60	III-IV	T3-T4	N2-N3	M0	G1-G2
TCGA-BA-4077-01B-01R-1436-07	TCGA-BA-4077	1134	1	FEMALE	＜60	III-IV	T3-T4	N2-N3	M0	G1-G2
TCGA-BA-4078-01A-01R-1436-07	TCGA-BA-4078	276	1	MALE	＞＝60	III-IV	T1-T2	N2-N3	M0	G1-G2
TCGA-BA-5151-01A-01R-1436-07	TCGA-BA-5151	722	0	MALE	＞＝60	III-IV	T3-T4	N0-N1	M0	G1-G2
TCGA-BA-5152-01A-02R-1873-07	TCGA-BA-5152	1288	0	MALE	＜60	III-IV	T3-T4	N0-N1	M0	G1-G2
TCGA-BA-5153-01A-01R-1436-07	TCGA-BA-5153	1762	1	MALE	＜60	III-IV	T1-T2	N0-N1	M0	G1-G2
TCGA-BA-5555-01A-01R-1514-07	TCGA-BA-5555	520	0	MALE	＜60	III-IV	T1-T2	N2-N3	M0	G1-G2
TCGA-BA-5556-01A-01R-1514-07	TCGA-BA-5556	725	0	FEMALE	＜60	I-II	T1-T2	N0-N1	M0	G3-G4
TCGA-BA-5557-01A-01R-1514-07	TCGA-BA-5557	623	0	FEMALE	＜60	III-IV	T1-T2	N2-N3	M0	G1-G2
TCGA-BA-5558-01A-01R-1514-07	TCGA-BA-5558	1995	0	MALE	＞＝60	III-IV	T3-T4	N0-N1	M0	G1-G2
TCGA-BA-5559-01A-01R-1514-07	TCGA-BA-5559	2083	1	MALE	＞＝60	III-IV	T3-T4	N2-N3	M0	G3-G4
TCGA-BA-6868-01B-12R-1915-07	TCGA-BA-6868	472	1	MALE	＜60	III-IV	T3-T4	N2-N3	M0	G1-G2
TCGA-BA-6869-01A-11R-1873-07	TCGA-BA-6869	644	0	MALE	＞＝60	III-IV	T3-T4	N0-N1	M0	G1-G2
TCGA-BA-6870-01A-11R-1873-07	TCGA-BA-6870	451	1	FEMALE	＞＝60	III-IV	T3-T4	N2-N3	M1	G1-G2
TCGA-BA-6871-01A-11R-1873-07	TCGA-BA-6871	108	1	MALE	＞＝60	III-IV	T3-T4	N2-N3	M0	G1-G2
TCGA-BA-6872-01A-11R-1873-07	TCGA-BA-6872	384	1	MALE	＜60	III-IV	T3-T4	N2-N3	M0	G1-G2
TCGA-BA-6873-01A-11R-1873-07	TCGA-BA-6873	122	0	MALE	＜60	III-IV	T1-T2	N2-N3	M0	G1-G2
TCGA-BA-7269-01A-11R-2016-07	TCGA-BA-7269	1273	0	MALE	＞＝60	III-IV	T1-T2	N0-N1	M0	G1-G2
TCGA-BA-A4IF-01A-11R-A266-07	TCGA-BA-A4IF	895	0	MALE	＜60	III-IV	T3-T4	N0-N1	M0	G1-G2
TCGA-BA-A4IG-01A-11R-A266-07	TCGA-BA-A4IG	855	0	MALE	＞＝60	III-IV	T1-T2	N2-N3	M0	G3-G4
TCGA-BA-A4IH-01A-11R-A266-07	TCGA-BA-A4IH	622	0	MALE	＜60	III-IV	T1-T2	N2-N3	M0	G3-G4
TCGA-BA-A4II-01A-11R-A266-07	TCGA-BA-A4II	918	0	MALE	＜60	I-II	T1-T2	N0-N1	M0	G1-G2
TCGA-BA-A6D8-01A-31R-A31N-07	TCGA-BA-A6D8	850	0	MALE	＜60	III-IV	T3-T4	N2-N3	M0	G1-G2
TCGA-BA-A6DA-01A-31R-A31N-07	TCGA-BA-A6DA	351	0	FEMALE	＜60	III-IV	T3-T4	N2-N3	M0	G1-G2
TCGA-BA-A6DB-01A-11R-A30B-07	TCGA-BA-A6DB	216	0	FEMALE	＜60	I-II	T1-T2	N0-N1	M0	G1-G2
TCGA-BA-A6DD-01A-12R-A31N-07	TCGA-BA-A6DD	173	1	MALE	＜60	III-IV	T3-T4	N2-N3	M0	G1-G2
TCGA-BA-A6DE-01A-22R-A31N-07	TCGA-BA-A6DE	440	0	FEMALE	＞＝60	III-IV	T3-T4	N0-N1	M0	G1-G2
TCGA-BA-A6DG-01A-21R-A30B-07	TCGA-BA-A6DG	69	1	MALE	＜60	III-IV	T3-T4	N2-N3	M0	G1-G2
TCGA-BA-A6DI-01A-11R-A30B-07	TCGA-BA-A6DI	336	1	MALE	＞＝60	III-IV	T3-T4	N0-N1	M0	G1-G2
TCGA-BA-A6DJ-01A-11R-A30B-07	TCGA-BA-A6DJ	407	1	MALE	＞＝60	III-IV	T3-T4	N2-N3	M0	G1-G2
TCGA-BA-A6DL-01A-21R-A30B-07	TCGA-BA-A6DL	623	0	MALE	＜60	III-IV	T3-T4	N0-N1	M0	G1-G2
TCGA-BA-A8YP-01A-11R-A39I-07	TCGA-BA-A8YP	499	0	MALE	＜60	III-IV	T3-T4	N2-N3	M0	G1-G2
TCGA-BB-4217-01A-11R-2081-07	TCGA-BB-4217	187	0	MALE	＞＝60	III-IV	T3-T4	N2-N3	M0	G3-G4
TCGA-BB-4223-01A-01R-1436-07	TCGA-BB-4223	3221	0	MALE	＜60	III-IV	T3-T4	N2-N3	M0	G3-G4
TCGA-BB-4224-01A-01R-1436-07	TCGA-BB-4224	278	0	MALE	＜60	III-IV	T3-T4	N0-N1	M0	G1-G2
TCGA-BB-4225-01A-01R-1436-07	TCGA-BB-4225	146	0	MALE	＞＝60	III-IV	T3-T4	N2-N3	M0	G3-G4
TCGA-BB-4227-01A-01R-1873-07	TCGA-BB-4227	134	0	MALE	＞＝60	III-IV	T3-T4	N2-N3	M0	G1-G2
TCGA-BB-4228-01A-01R-1436-07	TCGA-BB-4228	559	0	MALE	＜60	I-II	T1-T2	N0-N1	M0	unknown
TCGA-BB-8596-01A-11R-2403-07	TCGA-BB-8596	2161	0	FEMALE	＞＝60	III-IV	T3-T4	N0-N1	M0	G3-G4
TCGA-BB-8601-01A-11R-2403-07	TCGA-BB-8601	624	0	MALE	＞＝60	I-II	T1-T2	N0-N1	M0	G1-G2
TCGA-BB-A5HU-01A-11R-A28V-07	TCGA-BB-A5HU	782	0	MALE	＜60	III-IV	T3-T4	N2-N3	M0	G1-G2
TCGA-BB-A5HY-01A-11R-A28V-07	TCGA-BB-A5HY	321	1	MALE	＞＝60	III-IV	T3-T4	N2-N3	M0	G3-G4
TCGA-BB-A5HZ-01A-21R-A28V-07	TCGA-BB-A5HZ	827	0	MALE	＞＝60	III-IV	T3-T4	N0-N1	M0	G1-G2
TCGA-BB-A6UM-01A-12R-A34R-07	TCGA-BB-A6UM	393	0	MALE	＜60	III-IV	T1-T2	N2-N3	unknown	unknown
TCGA-BB-A6UO-01A-12R-A34R-07	TCGA-BB-A6UO	268	1	FEMALE	＞＝60	III-IV	T3-T4	N2-N3	unknown	G1-G2
TCGA-C9-A47Z-01A-11R-A24H-07	TCGA-C9-A47Z	191	1	FEMALE	＞＝60	III-IV	T1-T2	N0-N1	M0	G1-G2
TCGA-C9-A480-01A-12R-A24H-07	TCGA-C9-A480	386	0	FEMALE	＜60	III-IV	T3-T4	N0-N1	M0	G1-G2
TCGA-CN-4722-01A-01R-1436-07	TCGA-CN-4722	1483	0	FEMALE	＞＝60	I-II	T1-T2	N0-N1	M0	G1-G2
TCGA-CN-4723-01A-01R-1436-07	TCGA-CN-4723	1699	0	MALE	＞＝60	III-IV	T3-T4	N0-N1	M0	G1-G2
TCGA-CN-4725-01A-01R-1436-07	TCGA-CN-4725	1157	0	MALE	＞＝60	I-II	T1-T2	N0-N1	M0	G1-G2
TCGA-CN-4726-01A-01R-1436-07	TCGA-CN-4726	142	1	MALE	＞＝60	III-IV	T3-T4	N2-N3	M0	G1-G2
TCGA-CN-4727-01A-01R-1436-07	TCGA-CN-4727	1560	0	MALE	＜60	III-IV	T3-T4	N0-N1	M0	G1-G2
TCGA-CN-4728-01A-01R-1436-07	TCGA-CN-4728	1724	0	MALE	＜60	III-IV	T1-T2	N2-N3	M0	G1-G2
TCGA-CN-4729-01A-01R-1436-07	TCGA-CN-4729	392	0	MALE	＞＝60	III-IV	T3-T4	N0-N1	M0	G1-G2
TCGA-CN-4730-01A-01R-1436-07	TCGA-CN-4730	817	0	MALE	＞＝60	III-IV	T3-T4	N2-N3	M0	G1-G2
TCGA-CN-4731-01A-01R-1436-07	TCGA-CN-4731	998	1	FEMALE	＞＝60	III-IV	T3-T4	N2-N3	M0	G3-G4
TCGA-CN-4733-01A-02R-1873-07	TCGA-CN-4733	1586	0	MALE	＞＝60	I-II	T1-T2	N0-N1	M0	G3-G4
TCGA-CN-4734-01A-01R-1436-07	TCGA-CN-4734	1690	0	MALE	＞＝60	I-II	T1-T2	N0-N1	M0	G1-G2
TCGA-CN-4735-01A-01R-1436-07	TCGA-CN-4735	1737	0	MALE	＜60	III-IV	T3-T4	N2-N3	M0	G3-G4
TCGA-CN-4736-01A-01R-1436-07	TCGA-CN-4736	395	1	FEMALE	＞＝60	I-II	T1-T2	N0-N1	M0	G1-G2
TCGA-CN-4737-01A-01R-1436-07	TCGA-CN-4737	625	0	MALE	＜60	I-II	T1-T2	N0-N1	M0	G1-G2
TCGA-CN-4738-01A-02R-1514-07	TCGA-CN-4738	436	1	MALE	＜60	III-IV	T3-T4	N0-N1	M0	G1-G2
TCGA-CN-4739-01A-02R-1514-07	TCGA-CN-4739	1394	1	MALE	＞＝60	III-IV	T3-T4	N0-N1	M0	G1-G2
TCGA-CN-4740-01A-01R-1436-07	TCGA-CN-4740	839	1	FEMALE	＞＝60	III-IV	T3-T4	N0-N1	M0	G1-G2
TCGA-CN-4741-01A-01R-1436-07	TCGA-CN-4741	2239	0	MALE	＞＝60	III-IV	T3-T4	N0-N1	M0	G1-G2
TCGA-CN-4742-01A-02R-1514-07	TCGA-CN-4742	397	1	FEMALE	＜60	III-IV	T3-T4	N0-N1	M0	G3-G4
TCGA-CN-5355-01A-01R-1436-07	TCGA-CN-5355	1278	0	MALE	＞＝60	III-IV	T3-T4	N0-N1	M0	G1-G2
TCGA-CN-5356-01A-01R-1436-07	TCGA-CN-5356	1409	0	MALE	＜60	III-IV	T3-T4	N0-N1	M0	G1-G2
TCGA-CN-5358-01A-01R-1514-07	TCGA-CN-5358	261	1	MALE	＞＝60	III-IV	T1-T2	N0-N1	M0	G1-G2
TCGA-CN-5359-01A-01R-1436-07	TCGA-CN-5359	377	1	MALE	＜60	III-IV	T3-T4	N0-N1	M0	G1-G2
TCGA-CN-5360-01A-01R-1436-07	TCGA-CN-5360	2169	0	MALE	＞＝60	III-IV	T3-T4	N0-N1	M0	G1-G2
TCGA-CN-5361-01A-01R-1436-07	TCGA-CN-5361	2120	1	MALE	＞＝60	unkown	unknown	unknown	unknown	G1-G2
TCGA-CN-5363-01A-01R-1436-07	TCGA-CN-5363	253	1	MALE	＜60	III-IV	T3-T4	N2-N3	M0	G3-G4
TCGA-CN-5364-01A-01R-1436-07	TCGA-CN-5364	493	1	MALE	＜60	III-IV	T3-T4	N2-N3	M0	G1-G2
TCGA-CN-5365-01A-01R-1436-07	TCGA-CN-5365	351	1	MALE	＜60	III-IV	T1-T2	N2-N3	M1	G1-G2
TCGA-CN-5366-01A-01R-1436-07	TCGA-CN-5366	360	1	MALE	＜60	III-IV	T3-T4	N2-N3	M0	G1-G2
TCGA-CN-5367-01A-01R-1436-07	TCGA-CN-5367	352	1	FEMALE	＞＝60	III-IV	T3-T4	N0-N1	M0	G1-G2
TCGA-CN-5369-01A-01R-1436-07	TCGA-CN-5369	380	1	FEMALE	＞＝60	III-IV	T3-T4	N0-N1	M0	G3-G4
TCGA-CN-5370-01A-01R-2016-07	TCGA-CN-5370	259	1	MALE	＞＝60	I-II	T1-T2	N0-N1	M0	G3-G4
TCGA-CN-5373-01A-01R-1436-07	TCGA-CN-5373	1584	0	FEMALE	＜60	I-II	T1-T2	N0-N1	M0	G1-G2
TCGA-CN-5374-01A-01R-1436-07	TCGA-CN-5374	1732	1	FEMALE	＜60	III-IV	T1-T2	N2-N3	M0	G3-G4
TCGA-CN-6010-01A-11R-1686-07	TCGA-CN-6010	1523	0	MALE	＜60	III-IV	T3-T4	N0-N1	M0	G1-G2
TCGA-CN-6011-01A-11R-1686-07	TCGA-CN-6011	933	0	MALE	＜60	III-IV	T3-T4	N0-N1	M0	G3-G4
TCGA-CN-6012-01A-11R-1686-07	TCGA-CN-6012	1460	0	MALE	＞＝60	III-IV	T3-T4	N0-N1	M0	G1-G2
TCGA-CN-6013-01A-11R-1686-07	TCGA-CN-6013	727	1	MALE	＜60	III-IV	T3-T4	N2-N3	M0	G3-G4
TCGA-CN-6016-01A-11R-1686-07	TCGA-CN-6016	1443	0	MALE	＞＝60	III-IV	T3-T4	N0-N1	M0	G1-G2
TCGA-CN-6017-01A-11R-1686-07	TCGA-CN-6017	853	1	MALE	＜60	III-IV	T1-T2	N0-N1	M0	G1-G2
TCGA-CN-6018-01A-11R-1686-07	TCGA-CN-6018	580	1	FEMALE	＞＝60	III-IV	T3-T4	N2-N3	M0	G1-G2
TCGA-CN-6019-01A-11R-1686-07	TCGA-CN-6019	1038	0	MALE	＞＝60	III-IV	T3-T4	N0-N1	M0	G1-G2
TCGA-CN-6020-01A-11R-1686-07	TCGA-CN-6020	205	1	MALE	＜60	III-IV	T3-T4	N2-N3	M0	G1-G2
TCGA-CN-6021-01A-11R-1686-07	TCGA-CN-6021	276	1	FEMALE	＞＝60	III-IV	T3-T4	N0-N1	M0	G1-G2
TCGA-CN-6022-01A-21R-1686-07	TCGA-CN-6022	281	1	MALE	＜60	III-IV	T3-T4	N0-N1	M0	G3-G4
TCGA-CN-6023-01A-11R-1686-07	TCGA-CN-6023	1584	0	MALE	＞＝60	III-IV	T3-T4	N0-N1	M0	unknown
TCGA-CN-6024-01A-11R-1686-07	TCGA-CN-6024	337	1	MALE	＞＝60	III-IV	T3-T4	N2-N3	M0	G1-G2
TCGA-CN-6988-01A-11R-1915-07	TCGA-CN-6988	318	0	MALE	＜60	III-IV	T3-T4	N2-N3	M0	G3-G4
TCGA-CN-6989-01A-11R-1915-07	TCGA-CN-6989	980	1	MALE	＞＝60	III-IV	T3-T4	N2-N3	M0	G1-G2
TCGA-CN-6992-01A-11R-1915-07	TCGA-CN-6992	1066	0	MALE	＞＝60	III-IV	T3-T4	N0-N1	M0	G1-G2
TCGA-CN-6994-01A-11R-1915-07	TCGA-CN-6994	1183	0	MALE	＞＝60	III-IV	T3-T4	N2-N3	M0	G1-G2
TCGA-CN-6995-01A-31R-2016-07	TCGA-CN-6995	112	1	MALE	＞＝60	III-IV	T3-T4	N0-N1	M0	G1-G2
TCGA-CN-6996-01A-11R-1915-07	TCGA-CN-6996	530	1	FEMALE	＜60	III-IV	T3-T4	N2-N3	M0	G1-G2
TCGA-CN-6997-01A-11R-2016-07	TCGA-CN-6997	988	1	MALE	＞＝60	III-IV	T3-T4	N2-N3	M0	G3-G4
TCGA-CN-6998-01A-23R-2016-07	TCGA-CN-6998	357	1	MALE	＜60	III-IV	T3-T4	N0-N1	M0	G1-G2
TCGA-CN-A497-01A-11R-A24H-07	TCGA-CN-A497	1065	0	MALE	＞＝60	III-IV	T1-T2	N2-N3	M0	G1-G2
TCGA-CN-A498-01A-11R-A24H-07	TCGA-CN-A498	773	1	FEMALE	＞＝60	I-II	T1-T2	N0-N1	M0	G1-G2
TCGA-CN-A499-01A-11R-A24H-07	TCGA-CN-A499	717	0	FEMALE	＞＝60	I-II	T1-T2	N0-N1	M0	G1-G2
TCGA-CN-A49A-01A-11R-A24H-07	TCGA-CN-A49A	526	1	MALE	＞＝60	III-IV	T3-T4	N0-N1	M0	G1-G2
TCGA-CN-A49B-01A-31R-A24H-07	TCGA-CN-A49B	904	0	MALE	＞＝60	III-IV	T3-T4	N0-N1	M0	G3-G4
TCGA-CN-A49C-01A-11R-A24H-07	TCGA-CN-A49C	645	0	MALE	＞＝60	III-IV	T3-T4	N2-N3	M0	unknown
TCGA-CN-A63T-01A-11R-A28V-07	TCGA-CN-A63T	225	0	MALE	＞＝60	III-IV	T3-T4	N2-N3	M0	G3-G4
TCGA-CN-A63U-01A-11R-A30B-07	TCGA-CN-A63U	964	0	MALE	＜60	III-IV	T3-T4	N0-N1	M0	G3-G4
TCGA-CN-A63V-01A-11R-A466-07	TCGA-CN-A63V	679	0	MALE	＜60	III-IV	T3-T4	N0-N1	M0	G1-G2
TCGA-CN-A63W-01A-11R-A30B-07	TCGA-CN-A63W	377	1	FEMALE	＜60	III-IV	T3-T4	N2-N3	M0	G1-G2
TCGA-CN-A641-01A-11R-A30B-07	TCGA-CN-A641	367	0	MALE	＜60	III-IV	T3-T4	N2-N3	M0	G1-G2
TCGA-CN-A642-01A-12R-A30B-07	TCGA-CN-A642	82	1	MALE	＜60	III-IV	T3-T4	N2-N3	M0	G3-G4
TCGA-CN-A6UY-01A-12R-A34R-07	TCGA-CN-A6UY	713	0	MALE	＜60	III-IV	T3-T4	N2-N3	M0	G1-G2
TCGA-CN-A6V3-01A-12R-A34R-07	TCGA-CN-A6V3	742	0	MALE	＞＝60	III-IV	T3-T4	N2-N3	M0	G3-G4
TCGA-CN-A6V6-01A-12R-A34R-07	TCGA-CN-A6V6	635	0	MALE	＜60	III-IV	T1-T2	N2-N3	M0	unknown
TCGA-CN-A6V7-01A-12R-A34R-07	TCGA-CN-A6V7	594	0	MALE	＜60	III-IV	T1-T2	N2-N3	M0	unknown
TCGA-CQ-5323-01A-01R-1686-07	TCGA-CQ-5323	1466	0	MALE	＞＝60	III-IV	T3-T4	N0-N1	M0	G1-G2
TCGA-CQ-5324-01A-01R-1686-07	TCGA-CQ-5324	1593	0	MALE	＜60	III-IV	T3-T4	N2-N3	M0	G1-G2
TCGA-CQ-5325-01A-01R-1686-07	TCGA-CQ-5325	654	1	MALE	＞＝60	I-II	T1-T2	N0-N1	M0	G1-G2
TCGA-CQ-5326-01A-01R-1873-07	TCGA-CQ-5326	89	1	MALE	＞＝60	III-IV	T3-T4	N2-N3	M0	G3-G4
TCGA-CQ-5327-01A-01R-1686-07	TCGA-CQ-5327	1660	0	FEMALE	＞＝60	III-IV	T3-T4	N2-N3	M0	G1-G2
TCGA-CQ-5329-01A-01R-1686-07	TCGA-CQ-5329	2143	0	FEMALE	＜60	III-IV	T3-T4	N0-N1	M0	G1-G2
TCGA-CQ-5330-01A-01R-1686-07	TCGA-CQ-5330	1897	0	FEMALE	＞＝60	III-IV	T3-T4	N0-N1	M0	G3-G4
TCGA-CQ-5331-01A-02R-1873-07	TCGA-CQ-5331	1399	0	FEMALE	＞＝60	III-IV	T3-T4	N0-N1	M0	G1-G2
TCGA-CQ-5332-01A-01R-1686-07	TCGA-CQ-5332	317	1	MALE	＞＝60	III-IV	T3-T4	N0-N1	M0	G1-G2
TCGA-CQ-5333-01A-01R-2403-07	TCGA-CQ-5333	341	1	MALE	＞＝60	I-II	T1-T2	N0-N1	M0	G3-G4
TCGA-CQ-5334-01A-01R-1686-07	TCGA-CQ-5334	129	1	MALE	＞＝60	III-IV	T3-T4	N2-N3	M0	G1-G2
TCGA-CQ-6218-01A-11R-1915-07	TCGA-CQ-6218	1253	0	FEMALE	＜60	III-IV	T3-T4	N0-N1	M0	G1-G2
TCGA-CQ-6219-01A-11R-1915-07	TCGA-CQ-6219	479	1	FEMALE	＜60	III-IV	T3-T4	N2-N3	M0	G1-G2
TCGA-CQ-6220-01A-11R-1915-07	TCGA-CQ-6220	985	1	MALE	＞＝60	III-IV	T1-T2	N0-N1	M0	G1-G2
TCGA-CQ-6221-01A-11R-2081-07	TCGA-CQ-6221	1000	0	MALE	＞＝60	I-II	T1-T2	N0-N1	M0	G3-G4
TCGA-CQ-6222-01A-11R-1915-07	TCGA-CQ-6222	2016	0	MALE	＞＝60	III-IV	T3-T4	N2-N3	M0	G1-G2
TCGA-CQ-6223-01A-11R-1915-07	TCGA-CQ-6223	1428	0	MALE	＞＝60	III-IV	T3-T4	N0-N1	M0	G1-G2
TCGA-CQ-6224-01A-11R-1915-07	TCGA-CQ-6224	1721	0	MALE	＜60	I-II	T1-T2	N0-N1	M0	G3-G4
TCGA-CQ-6225-01A-11R-1915-07	TCGA-CQ-6225	403	1	MALE	＞＝60	I-II	T1-T2	N0-N1	M0	G1-G2
TCGA-CQ-6227-01A-11R-1915-07	TCGA-CQ-6227	129	1	MALE	＞＝60	III-IV	T3-T4	N0-N1	M0	G1-G2
TCGA-CQ-6228-01A-11R-1915-07	TCGA-CQ-6228	456	1	FEMALE	＞＝60	III-IV	T1-T2	N0-N1	M0	G1-G2
TCGA-CQ-6229-01A-11R-1915-07	TCGA-CQ-6229	1179	0	MALE	＞＝60	III-IV	T1-T2	N0-N1	M0	G1-G2
TCGA-CQ-7063-01A-11R-2403-07	TCGA-CQ-7063	2133	0	FEMALE	＜60	unkown	unknown	unknown	unknown	G1-G2
TCGA-CQ-7065-01A-11R-2081-07	TCGA-CQ-7065	1628	0	MALE	＜60	I-II	T1-T2	N0-N1	M0	G1-G2
TCGA-CQ-7068-01A-11R-2081-07	TCGA-CQ-7068	1309	0	FEMALE	＞＝60	I-II	T1-T2	N0-N1	M0	G1-G2
TCGA-CQ-7069-01A-11R-2403-07	TCGA-CQ-7069	1274	0	FEMALE	＞＝60	I-II	T1-T2	N0-N1	M0	G1-G2
TCGA-CQ-7071-01A-12R-A30B-07	TCGA-CQ-7071	1311	0	FEMALE	＞＝60	III-IV	T3-T4	N0-N1	M0	G1-G2
TCGA-CQ-7072-01A-21R-A30B-07	TCGA-CQ-7072	2359	0	MALE	＜60	III-IV	T3-T4	N0-N1	M0	G3-G4
TCGA-CQ-A4C6-01A-11R-A24Z-07	TCGA-CQ-A4C6	1353	0	MALE	＞＝60	I-II	T1-T2	N0-N1	M0	G1-G2
TCGA-CQ-A4C7-01A-11R-A24Z-07	TCGA-CQ-A4C7	353	1	MALE	＞＝60	I-II	T1-T2	N0-N1	M0	G3-G4
TCGA-CQ-A4C9-01A-11R-A24Z-07	TCGA-CQ-A4C9	707	0	MALE	＜60	unkown	unknown	unknown	unknown	G1-G2
TCGA-CQ-A4CA-01A-11R-A24Z-07	TCGA-CQ-A4CA		0	MALE	＜60	I-II	T1-T2	N0-N1	M0	G1-G2
TCGA-CQ-A4CB-01A-11R-A24Z-07	TCGA-CQ-A4CB	893	0	MALE	＜60	I-II	T1-T2	N0-N1	M0	G1-G2
TCGA-CQ-A4CD-01A-21R-A24Z-07	TCGA-CQ-A4CD	1022	0	MALE	＞＝60	III-IV	T3-T4	N0-N1	M0	G3-G4
TCGA-CQ-A4CE-01A-11R-A266-07	TCGA-CQ-A4CE	897	0	FEMALE	＞＝60	I-II	T1-T2	N0-N1	M0	G1-G2
TCGA-CQ-A4CG-01A-11R-A266-07	TCGA-CQ-A4CG	430	1	FEMALE	＞＝60	I-II	T1-T2	N0-N1	M0	G1-G2
TCGA-CQ-A4CH-01A-11R-A266-07	TCGA-CQ-A4CH	379	1	MALE	＜60	III-IV	T3-T4	N2-N3	M0	G1-G2
TCGA-CQ-A4CI-01A-11R-A266-07	TCGA-CQ-A4CI	950	0	MALE	＞＝60	unkown	unknown	unknown	unknown	G3-G4
TCGA-CR-5243-01A-01R-1514-07	TCGA-CR-5243	2562	0	MALE	＜60	III-IV	T3-T4	N2-N3	M0	G3-G4
TCGA-CR-5247-01A-01R-2016-07	TCGA-CR-5247	358	0	MALE	＜60	III-IV	T3-T4	N0-N1	M0	G1-G2
TCGA-CR-5248-01A-01R-2016-07	TCGA-CR-5248	1663	0	MALE	＜60	III-IV	T3-T4	N2-N3	M0	G3-G4
TCGA-CR-5249-01A-01R-1514-07	TCGA-CR-5249	1152	0	FEMALE	＜60	I-II	T1-T2	N0-N1	M0	unknown
TCGA-CR-5250-01A-01R-1514-07	TCGA-CR-5250	799	0	MALE	＞＝60	I-II	T1-T2	N0-N1	M0	G3-G4
TCGA-CR-6467-01A-11R-1873-07	TCGA-CR-6467	1777	0	MALE	＜60	III-IV	T1-T2	N2-N3	M0	G3-G4
TCGA-CR-6470-01A-11R-1873-07	TCGA-CR-6470	1521	0	MALE	＜60	III-IV	T1-T2	N2-N3	M0	G1-G2
TCGA-CR-6471-01A-11R-1873-07	TCGA-CR-6471	1202	1	MALE	＜60	III-IV	T3-T4	N0-N1	M0	G1-G2
TCGA-CR-6472-01A-11R-1873-07	TCGA-CR-6472	1050	0	MALE	＜60	III-IV	T1-T2	N2-N3	M0	G3-G4
TCGA-CR-6473-01A-11R-1873-07	TCGA-CR-6473	1125	0	MALE	＞＝60	III-IV	T3-T4	N2-N3	M0	G3-G4
TCGA-CR-6474-01A-11R-1873-07	TCGA-CR-6474	564	1	MALE	＜60	III-IV	T3-T4	N2-N3	M0	G1-G2
TCGA-CR-6477-01A-11R-1873-07	TCGA-CR-6477	514	0	FEMALE	＜60	III-IV	T3-T4	N2-N3	M0	G1-G2
TCGA-CR-6478-01A-11R-1873-07	TCGA-CR-6478	183	1	FEMALE	＞＝60	III-IV	T3-T4	N2-N3	M0	G3-G4
TCGA-CR-6480-01A-11R-1873-07	TCGA-CR-6480	362	0	MALE	＜60	III-IV	T1-T2	N2-N3	M0	G1-G2
TCGA-CR-6481-01A-11R-1873-07	TCGA-CR-6481	311	0	MALE	＜60	III-IV	T1-T2	N2-N3	M0	G1-G2
TCGA-CR-6482-01A-11R-1873-07	TCGA-CR-6482	345	0	MALE	＞＝60	III-IV	T1-T2	N2-N3	M0	G3-G4
TCGA-CR-6484-01A-11R-1873-07	TCGA-CR-6484	354	0	FEMALE	＞＝60	III-IV	T3-T4	N0-N1	M0	G1-G2
TCGA-CR-6487-01A-11R-1873-07	TCGA-CR-6487	234	0	MALE	＜60	I-II	T1-T2	N0-N1	M0	G3-G4
TCGA-CR-6488-01A-12R-2081-07	TCGA-CR-6488	379	0	FEMALE	＞＝60	I-II	T1-T2	N0-N1	M0	G1-G2
TCGA-CR-6491-01A-11R-1873-07	TCGA-CR-6491	693	0	MALE	＞＝60	III-IV	T3-T4	unknown	M0	G1-G2
TCGA-CR-6492-01A-12R-2081-07	TCGA-CR-6492	479	0	MALE	＞＝60	III-IV	T3-T4	N0-N1	M0	G3-G4
TCGA-CR-6493-01A-11R-1873-07	TCGA-CR-6493	282	1	MALE	＞＝60	III-IV	T3-T4	N2-N3	M0	G1-G2
TCGA-CR-7364-01A-11R-2016-07	TCGA-CR-7364	1435	0	MALE	＞＝60	III-IV	T3-T4	N0-N1	M0	G1-G2
TCGA-CR-7365-01A-11R-2016-07	TCGA-CR-7365	1191	0	MALE	＞＝60	III-IV	T3-T4	N2-N3	M0	G1-G2
TCGA-CR-7367-01A-11R-2016-07	TCGA-CR-7367	1440	0	MALE	＜60	III-IV	T3-T4	N2-N3	M0	G1-G2
TCGA-CR-7368-01A-11R-2132-07	TCGA-CR-7368	1245	0	MALE	＜60	III-IV	T3-T4	N0-N1	M0	G1-G2
TCGA-CR-7369-01A-11R-2132-07	TCGA-CR-7369	1090	1	MALE	＜60	III-IV	T3-T4	N0-N1	M0	G1-G2
TCGA-CR-7370-01A-11R-2132-07	TCGA-CR-7370	105	0	FEMALE	＞＝60	I-II	T1-T2	N0-N1	M0	G1-G2
TCGA-CR-7371-01A-11R-2016-07	TCGA-CR-7371	94	1	FEMALE	＜60	III-IV	T3-T4	N0-N1	M0	G1-G2
TCGA-CR-7372-01A-11R-2016-07	TCGA-CR-7372	759	0	MALE	＜60	I-II	T1-T2	N0-N1	M0	G1-G2
TCGA-CR-7373-01A-11R-2016-07	TCGA-CR-7373	889	0	MALE	＞＝60	III-IV	T3-T4	N2-N3	M0	G1-G2
TCGA-CR-7374-01A-11R-2016-07	TCGA-CR-7374	30	0	FEMALE	＞＝60	I-II	T1-T2	N0-N1	M0	G1-G2
TCGA-CR-7376-01A-11R-2132-07	TCGA-CR-7376	972	0	MALE	＞＝60	I-II	T1-T2	N0-N1	M0	G1-G2
TCGA-CR-7377-01A-11R-2016-07	TCGA-CR-7377	279	1	MALE	＜60	III-IV	T3-T4	N0-N1	M0	G3-G4
TCGA-CR-7379-01A-11R-2016-07	TCGA-CR-7379	1036	0	FEMALE	＞＝60	III-IV	T3-T4	N2-N3	M0	G1-G2
TCGA-CR-7380-01A-11R-2016-07	TCGA-CR-7380	606	1	MALE	＜60	III-IV	T3-T4	N0-N1	M0	G1-G2
TCGA-CR-7382-01A-11R-2132-07	TCGA-CR-7382	796	0	MALE	＜60	III-IV	T1-T2	N2-N3	M0	G1-G2
TCGA-CR-7383-01A-11R-2132-07	TCGA-CR-7383	521	1	FEMALE	＞＝60	I-II	T1-T2	N0-N1	M0	G1-G2
TCGA-CR-7385-01A-11R-2016-07	TCGA-CR-7385	997	0	MALE	＜60	III-IV	T1-T2	N2-N3	M0	G1-G2
TCGA-CR-7386-01A-11R-2016-07	TCGA-CR-7386	1430	0	MALE	＞＝60	III-IV	T3-T4	N0-N1	M0	G1-G2
TCGA-CR-7388-01A-11R-2016-07	TCGA-CR-7388	823	1	FEMALE	＞＝60	III-IV	T1-T2	N2-N3	M0	G1-G2
TCGA-CR-7389-01A-11R-2016-07	TCGA-CR-7389	392	0	MALE	＜60	III-IV	T1-T2	N0-N1	M0	G1-G2
TCGA-CR-7390-01A-11R-2016-07	TCGA-CR-7390	1508	0	MALE	＞＝60	III-IV	T3-T4	N0-N1	M0	G1-G2
TCGA-CR-7391-01A-11R-2016-07	TCGA-CR-7391	913	0	FEMALE	＜60	I-II	T1-T2	N0-N1	M0	G1-G2
TCGA-CR-7392-01A-11R-2016-07	TCGA-CR-7392	1425	0	FEMALE	＞＝60	III-IV	T3-T4	N2-N3	M0	G1-G2
TCGA-CR-7393-01A-11R-2016-07	TCGA-CR-7393	993	0	MALE	＜60	I-II	T1-T2	N0-N1	M0	G1-G2
TCGA-CR-7394-01A-11R-2016-07	TCGA-CR-7394	1346	0	MALE	＞＝60	III-IV	T3-T4	N2-N3	M0	G1-G2
TCGA-CR-7395-01A-11R-2016-07	TCGA-CR-7395	930	0	FEMALE	＞＝60	I-II	T1-T2	N0-N1	M0	G1-G2
TCGA-CR-7397-01A-11R-2016-07	TCGA-CR-7397	754	0	MALE	＜60	III-IV	T3-T4	N2-N3	M0	G1-G2
TCGA-CR-7398-01A-11R-2016-07	TCGA-CR-7398	156	0	FEMALE	＜60	I-II	T1-T2	N0-N1	M0	G1-G2
TCGA-CR-7399-01A-11R-2016-07	TCGA-CR-7399	181	0	FEMALE	＞＝60	III-IV	T3-T4	N2-N3	M0	G3-G4
TCGA-CR-7401-01A-11R-2016-07	TCGA-CR-7401	1077	0	MALE	＞＝60	I-II	T1-T2	N0-N1	M0	G1-G2
TCGA-CR-7402-01A-11R-2016-07	TCGA-CR-7402	911	0	MALE	＞＝60	III-IV	T3-T4	N0-N1	M0	G1-G2
TCGA-CR-7404-01A-11R-2132-07	TCGA-CR-7404	1472	0	MALE	＜60	III-IV	T3-T4	N2-N3	M0	G1-G2
TCGA-CV-5430-01A-02R-1686-07	TCGA-CV-5430	4241	0	MALE	＞＝60	III-IV	T3-T4	N2-N3	M0	G3-G4
TCGA-CV-5431-01A-01R-1514-07	TCGA-CV-5431	522	1	MALE	＞＝60	III-IV	T3-T4	N2-N3	M0	G3-G4
TCGA-CV-5432-01A-02R-1686-07	TCGA-CV-5432	3930	0	MALE	＞＝60	III-IV	T3-T4	N0-N1	M0	G3-G4
TCGA-CV-5434-01A-01R-1686-07	TCGA-CV-5434	3314	1	MALE	＞＝60	III-IV	T3-T4	N0-N1	M0	G1-G2
TCGA-CV-5435-01A-01R-1686-07	TCGA-CV-5435	2319	1	MALE	＜60	III-IV	T3-T4	N0-N1	M0	G3-G4
TCGA-CV-5436-01A-01R-1514-07	TCGA-CV-5436	584	1	MALE	＞＝60	III-IV	T3-T4	N2-N3	M0	G1-G2
TCGA-CV-5439-01A-01R-1686-07	TCGA-CV-5439	546	1	MALE	＞＝60	I-II	T1-T2	N0-N1	M0	G1-G2
TCGA-CV-5440-01A-01R-1514-07	TCGA-CV-5440	3270	0	MALE	＜60	III-IV	T3-T4	N2-N3	M0	G3-G4
TCGA-CV-5441-01A-01R-1514-07	TCGA-CV-5441	2886	0	MALE	＜60	III-IV	T3-T4	N0-N1	M0	G3-G4
TCGA-CV-5442-01A-01R-1514-07	TCGA-CV-5442	2327	0	FEMALE	＞＝60	III-IV	T3-T4	N2-N3	M0	G3-G4
TCGA-CV-5443-01A-01R-1514-07	TCGA-CV-5443	2784	0	MALE	＞＝60	III-IV	T3-T4	N0-N1	M0	G3-G4
TCGA-CV-5444-01A-02R-1514-07	TCGA-CV-5444	2437	0	MALE	＞＝60	III-IV	T3-T4	N0-N1	M0	G3-G4
TCGA-CV-5966-01A-11R-1686-07	TCGA-CV-5966	545	1	FEMALE	＞＝60	III-IV	T3-T4	N0-N1	M0	G3-G4
TCGA-CV-5970-01A-11R-1686-07	TCGA-CV-5970	406	1	MALE	＜60	III-IV	T3-T4	N2-N3	M0	G1-G2
TCGA-CV-5971-01A-11R-1686-07	TCGA-CV-5971	701	0	MALE	＞＝60	III-IV	T1-T2	N2-N3	M0	G1-G2
TCGA-CV-5973-01A-11R-1686-07	TCGA-CV-5973	2641	0	FEMALE	＞＝60	III-IV	T3-T4	N0-N1	M0	G3-G4
TCGA-CV-5976-01A-11R-1686-07	TCGA-CV-5976	1478	0	MALE	＜60	III-IV	T3-T4	N0-N1	M0	G1-G2
TCGA-CV-5977-01A-11R-1686-07	TCGA-CV-5977	1840	0	MALE	＞＝60	III-IV	T3-T4	N0-N1	M0	G1-G2
TCGA-CV-5978-01A-11R-1686-07	TCGA-CV-5978	215	1	FEMALE	＜60	III-IV	T3-T4	N2-N3	M0	G1-G2
TCGA-CV-5979-01A-11R-1686-07	TCGA-CV-5979	1315	0	MALE	＜60	III-IV	T3-T4	N0-N1	M0	G1-G2
TCGA-CV-6003-01A-11R-1686-07	TCGA-CV-6003	1665	0	FEMALE	＜60	I-II	T1-T2	N0-N1	M0	G1-G2
TCGA-CV-6433-01A-11R-1686-07	TCGA-CV-6433	641	0	MALE	＜60	I-II	T1-T2	N0-N1	M0	G3-G4
TCGA-CV-6436-01A-11R-1686-07	TCGA-CV-6436	1899	0	MALE	＞＝60	III-IV	T3-T4	N0-N1	M0	G1-G2
TCGA-CV-6441-01A-11R-1686-07	TCGA-CV-6441	292	1	MALE	＞＝60	III-IV	T3-T4	N0-N1	M0	G3-G4
TCGA-CV-6933-01A-11R-1915-07	TCGA-CV-6933	2741	1	MALE	＜60	III-IV	T3-T4	N0-N1	M0	G1-G2
TCGA-CV-6934-01A-11R-1915-07	TCGA-CV-6934	65	1	FEMALE	＞＝60	III-IV	T3-T4	N2-N3	M0	G1-G2
TCGA-CV-6935-01A-11R-1915-07	TCGA-CV-6935	295	1	MALE	＞＝60	III-IV	T3-T4	N0-N1	M0	G3-G4
TCGA-CV-6936-01A-11R-1915-07	TCGA-CV-6936	166	1	MALE	＞＝60	III-IV	T3-T4	N2-N3	M0	G1-G2
TCGA-CV-6937-01A-11R-2016-07	TCGA-CV-6937	624	1	MALE	＞＝60	I-II	T1-T2	N0-N1	M0	G1-G2
TCGA-CV-6938-01A-11R-1915-07	TCGA-CV-6938	144	1	MALE	＞＝60	I-II	T1-T2	N0-N1	M0	G1-G2
TCGA-CV-6939-01A-11R-1915-07	TCGA-CV-6939	666	1	MALE	＞＝60	III-IV	T3-T4	N0-N1	M0	G3-G4
TCGA-CV-6940-01A-11R-1915-07	TCGA-CV-6940	804	1	FEMALE	＞＝60	I-II	T1-T2	N0-N1	M0	G1-G2
TCGA-CV-6941-01A-11R-1915-07	TCGA-CV-6941	342	1	MALE	＜60	III-IV	T3-T4	N0-N1	M0	G1-G2
TCGA-CV-6942-01A-21R-2016-07	TCGA-CV-6942	4282	0	FEMALE	＞＝60	I-II	T1-T2	N0-N1	M0	G3-G4
TCGA-CV-6943-01A-11R-1915-07	TCGA-CV-6943	602	1	MALE	＞＝60	III-IV	T3-T4	N0-N1	M0	G1-G2
TCGA-CV-6945-01A-11R-1915-07	TCGA-CV-6945	366	1	MALE	＜60	III-IV	T3-T4	N2-N3	M0	G1-G2
TCGA-CV-6948-01A-11R-1915-07	TCGA-CV-6948	1289	1	FEMALE	＞＝60	III-IV	T3-T4	N0-N1	M0	G1-G2
TCGA-CV-6950-01A-11R-1915-07	TCGA-CV-6950	459	1	MALE	＞＝60	III-IV	T3-T4	N2-N3	M0	G1-G2
TCGA-CV-6951-01A-11R-1915-07	TCGA-CV-6951	915	1	MALE	＜60	III-IV	T3-T4	N2-N3	M0	G1-G2
TCGA-CV-6952-01A-11R-1915-07	TCGA-CV-6952	185	1	FEMALE	＞＝60	III-IV	T3-T4	N0-N1	M0	G1-G2
TCGA-CV-6953-01A-11R-1915-07	TCGA-CV-6953	1641	1	FEMALE	＞＝60	III-IV	T3-T4	N0-N1	M0	G1-G2
TCGA-CV-6954-01A-11R-1915-07	TCGA-CV-6954	2002	1	MALE	＜60	III-IV	T3-T4	N0-N1	M0	G1-G2
TCGA-CV-6955-01A-11R-2016-07	TCGA-CV-6955	334	1	FEMALE	＞＝60	I-II	T1-T2	N0-N1	M0	G3-G4
TCGA-CV-6956-01A-21R-2016-07	TCGA-CV-6956	217	1	MALE	＞＝60	III-IV	T3-T4	N2-N3	M0	G1-G2
TCGA-CV-6959-01A-11R-1915-07	TCGA-CV-6959	256	1	MALE	＜60	III-IV	T3-T4	N0-N1	M0	G1-G2
TCGA-CV-6960-01A-41R-2016-07	TCGA-CV-6960	862	1	MALE	＜60	III-IV	T3-T4	N0-N1	M0	G3-G4
TCGA-CV-6961-01A-21R-1915-07	TCGA-CV-6961	76	1	MALE	＞＝60	I-II	T1-T2	N0-N1	M0	G3-G4
TCGA-CV-6962-01A-11R-1915-07	TCGA-CV-6962	126	1	MALE	＞＝60	III-IV	T3-T4	N0-N1	M0	G1-G2
TCGA-CV-7089-01A-11R-2016-07	TCGA-CV-7089	1972	1	MALE	＞＝60	III-IV	T3-T4	N2-N3	M0	G1-G2
TCGA-CV-7090-01A-11R-2016-07	TCGA-CV-7090	5252	0	MALE	＜60	I-II	T1-T2	N0-N1	M0	G1-G2
TCGA-CV-7091-01A-11R-2016-07	TCGA-CV-7091	3381	0	MALE	＜60	I-II	T1-T2	N0-N1	M0	G3-G4
TCGA-CV-7095-01A-21R-2016-07	TCGA-CV-7095	572	1	FEMALE	＞＝60	III-IV	T1-T2	N2-N3	M0	G1-G2
TCGA-CV-7097-01A-11R-2016-07	TCGA-CV-7097	385	1	MALE	＜60	III-IV	T3-T4	N0-N1	M0	G3-G4
TCGA-CV-7099-01A-41R-2016-07	TCGA-CV-7099	243	1	FEMALE	＞＝60	I-II	T1-T2	N0-N1	M0	G1-G2
TCGA-CV-7100-01A-11R-2016-07	TCGA-CV-7100	274	1	MALE	＞＝60	I-II	T1-T2	N0-N1	M0	G3-G4
TCGA-CV-7101-01A-11R-2016-07	TCGA-CV-7101	160	1	MALE	＞＝60	I-II	T1-T2	N0-N1	M0	G1-G2
TCGA-CV-7102-01A-11R-2016-07	TCGA-CV-7102	56	1	FEMALE	＞＝60	III-IV	T3-T4	N0-N1	M0	G3-G4
TCGA-CV-7103-01A-21R-2016-07	TCGA-CV-7103	1591	1	MALE	＜60	I-II	T1-T2	N0-N1	M0	G1-G2
TCGA-CV-7104-01A-11R-2016-07	TCGA-CV-7104	393	1	FEMALE	＞＝60	III-IV	T1-T2	N2-N3	M0	G1-G2
TCGA-CV-7177-01A-11R-2016-07	TCGA-CV-7177	663	1	FEMALE	＞＝60	I-II	T1-T2	N0-N1	M0	G1-G2
TCGA-CV-7178-01A-21R-2016-07	TCGA-CV-7178	2166	1	FEMALE	＞＝60	III-IV	T3-T4	N0-N1	M0	G3-G4
TCGA-CV-7180-01A-11R-2016-07	TCGA-CV-7180	327	1	MALE	＜60	I-II	T1-T2	N0-N1	M0	G1-G2
TCGA-CV-7183-01A-11R-2016-07	TCGA-CV-7183	3981	0	MALE	＜60	I-II	T1-T2	N0-N1	M0	G1-G2
TCGA-CV-7235-01A-11R-2016-07	TCGA-CV-7235	2347	0	MALE	＞＝60	III-IV	T3-T4	N0-N1	M0	G3-G4
TCGA-CV-7236-01A-11R-2016-07	TCGA-CV-7236	144	1	FEMALE	＞＝60	III-IV	T1-T2	N2-N3	M0	G3-G4
TCGA-CV-7238-01A-11R-2016-07	TCGA-CV-7238	2727	0	FEMALE	＞＝60	I-II	T1-T2	N0-N1	M0	G1-G2
TCGA-CV-7242-01A-11R-2016-07	TCGA-CV-7242	1095	0	FEMALE	＞＝60	III-IV	T3-T4	N0-N1	M0	G1-G2
TCGA-CV-7245-01A-11R-2016-07	TCGA-CV-7245	797	0	MALE	＞＝60	III-IV	T3-T4	N0-N1	M0	G1-G2
TCGA-CV-7247-01A-11R-2016-07	TCGA-CV-7247	577	1	MALE	＜60	I-II	T1-T2	N0-N1	M0	G1-G2
TCGA-CV-7248-01A-11R-2016-07	TCGA-CV-7248	521	1	FEMALE	＞＝60	III-IV	T3-T4	N2-N3	M0	G1-G2
TCGA-CV-7250-01A-11R-2016-07	TCGA-CV-7250	2900	1	MALE	＞＝60	III-IV	T3-T4	N0-N1	M0	G1-G2
TCGA-CV-7252-01A-11R-2016-07	TCGA-CV-7252	151	1	FEMALE	＞＝60	III-IV	T3-T4	N0-N1	M0	G1-G2
TCGA-CV-7253-01A-11R-2016-07	TCGA-CV-7253	361	1	MALE	＜60	I-II	T1-T2	N0-N1	M0	G1-G2
TCGA-CV-7254-01A-11R-2016-07	TCGA-CV-7254	1459	1	MALE	＜60	I-II	T1-T2	N0-N1	M0	G3-G4
TCGA-CV-7255-01A-11R-2016-07	TCGA-CV-7255	64	1	FEMALE	＜60	I-II	T1-T2	N0-N1	M0	G1-G2
TCGA-CV-7261-01A-11R-2016-07	TCGA-CV-7261	1512	0	MALE	＜60	III-IV	T3-T4	N0-N1	M0	G1-G2
TCGA-CV-7263-01A-11R-2016-07	TCGA-CV-7263	560	1	MALE	＞＝60	I-II	T1-T2	unknown	M0	G1-G2
TCGA-CV-7406-01A-11R-2081-07	TCGA-CV-7406	1748	1	MALE	＜60	I-II	T1-T2	N0-N1	M0	unknown
TCGA-CV-7407-01A-11R-2081-07	TCGA-CV-7407	1081	1	FEMALE	＞＝60	I-II	T1-T2	N0-N1	M0	G1-G2
TCGA-CV-7410-01A-21R-2081-07	TCGA-CV-7410	6417	1	MALE	＞＝60	I-II	T1-T2	N0-N1	M0	unknown
TCGA-CV-7411-01A-11R-2081-07	TCGA-CV-7411	2717	1	FEMALE	＞＝60	III-IV	T3-T4	N0-N1	M0	G1-G2
TCGA-CV-7413-01A-11R-2081-07	TCGA-CV-7413	294	1	FEMALE	＞＝60	I-II	T1-T2	N0-N1	M0	G1-G2
TCGA-CV-7414-01A-11R-2081-07	TCGA-CV-7414	14	1	MALE	＞＝60	III-IV	T3-T4	N0-N1	M0	G1-G2
TCGA-CV-7415-01A-11R-2081-07	TCGA-CV-7415	695	1	MALE	＞＝60	III-IV	T3-T4	N0-N1	M0	G1-G2
TCGA-CV-7416-01A-11R-2081-07	TCGA-CV-7416	763	1	FEMALE	＜60	III-IV	T3-T4	N0-N1	M0	unknown
TCGA-CV-7418-01A-11R-2081-07	TCGA-CV-7418	789	1	MALE	＞＝60	III-IV	T3-T4	N0-N1	M0	G1-G2
TCGA-CV-7421-01A-11R-2081-07	TCGA-CV-7421	2	1	MALE	＞＝60	III-IV	T3-T4	N0-N1	M0	G1-G2
TCGA-CV-7422-01A-21R-2081-07	TCGA-CV-7422	1037	1	FEMALE	＞＝60	III-IV	T3-T4	N0-N1	M0	G3-G4
TCGA-CV-7423-01A-11R-2081-07	TCGA-CV-7423	3059	1	MALE	＞＝60	I-II	T1-T2	N0-N1	M0	G1-G2
TCGA-CV-7424-01A-11R-2081-07	TCGA-CV-7424	453	1	MALE	＞＝60	III-IV	T3-T4	N2-N3	M0	G1-G2
TCGA-CV-7425-01A-11R-2081-07	TCGA-CV-7425	1718	1	FEMALE	＞＝60	III-IV	T3-T4	N0-N1	M0	G1-G2
TCGA-CV-7427-01A-11R-2081-07	TCGA-CV-7427	4760	1	FEMALE	＞＝60	I-II	T1-T2	N0-N1	M0	G1-G2
TCGA-CV-7428-01A-11R-2132-07	TCGA-CV-7428	1671	1	MALE	＜60	III-IV	T3-T4	N2-N3	M0	G1-G2
TCGA-CV-7429-01A-11R-2132-07	TCGA-CV-7429	107	1	MALE	＜60	III-IV	T3-T4	N0-N1	M0	G3-G4
TCGA-CV-7430-01A-11R-2132-07	TCGA-CV-7430	495	1	MALE	＜60	III-IV	T3-T4	N0-N1	M0	G1-G2
TCGA-CV-7432-01A-11R-2132-07	TCGA-CV-7432	2570	1	MALE	＞＝60	III-IV	T1-T2	N0-N1	M0	G1-G2
TCGA-CV-7433-01A-11R-2132-07	TCGA-CV-7433	601	1	MALE	＜60	III-IV	T3-T4	N0-N1	M0	G3-G4
TCGA-CV-7434-01A-11R-2132-07	TCGA-CV-7434	218	1	MALE	＞＝60	III-IV	T3-T4	N0-N1	M0	G1-G2
TCGA-CV-7435-01A-11R-2132-07	TCGA-CV-7435	4680	1	FEMALE	＜60	III-IV	T3-T4	N0-N1	M0	G1-G2
TCGA-CV-7437-01A-21R-2132-07	TCGA-CV-7437	506	1	MALE	＞＝60	I-II	T1-T2	N0-N1	M0	unknown
TCGA-CV-7438-01A-21R-2132-07	TCGA-CV-7438	194	1	FEMALE	＞＝60	I-II	T1-T2	N0-N1	M0	G3-G4
TCGA-CV-7440-01A-11R-2132-07	TCGA-CV-7440	675	1	MALE	＜60	I-II	T1-T2	N0-N1	M0	unknown
TCGA-CV-7446-01A-11R-2232-07	TCGA-CV-7446	1093	1	MALE	＞＝60	I-II	T1-T2	N0-N1	M0	G1-G2
TCGA-CV-7568-01A-11R-2232-07	TCGA-CV-7568	927	1	FEMALE	＜60	III-IV	T3-T4	N0-N1	M0	unknown
TCGA-CV-A45O-01A-21R-A24H-07	TCGA-CV-A45O	851	0	MALE	＜60	III-IV	T3-T4	N0-N1	M0	G1-G2
TCGA-CV-A45P-01A-11R-A24H-07	TCGA-CV-A45P	639	0	FEMALE	＞＝60	I-II	T1-T2	N0-N1	M0	G1-G2
TCGA-CV-A45Q-01A-11R-A24H-07	TCGA-CV-A45Q	5152	1	FEMALE	＞＝60	III-IV	T3-T4	N0-N1	M0	G1-G2
TCGA-CV-A45R-01A-11R-A24H-07	TCGA-CV-A45R	5480	0	MALE	＜60	III-IV	T3-T4	N0-N1	M0	G1-G2
TCGA-CV-A45T-01A-11R-A24H-07	TCGA-CV-A45T	4856	1	FEMALE	＞＝60	I-II	T1-T2	N0-N1	M0	G3-G4
TCGA-CV-A45U-01A-12R-A24H-07	TCGA-CV-A45U	1079	1	MALE	＜60	III-IV	T3-T4	N0-N1	M0	G1-G2
TCGA-CV-A45V-01A-21R-A24Z-07	TCGA-CV-A45V	32	1	FEMALE	＞＝60	III-IV	T3-T4	N0-N1	M0	G1-G2
TCGA-CV-A45W-01A-11R-A24Z-07	TCGA-CV-A45W	1398	1	MALE	＞＝60	III-IV	T3-T4	N0-N1	M0	G1-G2
TCGA-CV-A45X-01A-21R-A24Z-07	TCGA-CV-A45X	198	1	MALE	＜60	III-IV	T3-T4	N0-N1	M0	G1-G2
TCGA-CV-A45Y-01A-11R-A24Z-07	TCGA-CV-A45Y	2703	1	MALE	＞＝60	III-IV	T3-T4	N0-N1	M0	G3-G4
TCGA-CV-A45Z-01A-21R-A24Z-07	TCGA-CV-A45Z	1466	1	MALE	＞＝60	I-II	T1-T2	N0-N1	M0	G3-G4
TCGA-CV-A460-01A-21R-A24Z-07	TCGA-CV-A460	1838	1	MALE	＞＝60	III-IV	T3-T4	N2-N3	M0	G3-G4
TCGA-CV-A461-01A-41R-A266-07	TCGA-CV-A461	2064	1	MALE	＞＝60	III-IV	T3-T4	N0-N1	M0	G1-G2
TCGA-CV-A463-01A-11R-A266-07	TCGA-CV-A463	23	1	FEMALE	＞＝60	III-IV	T3-T4	N0-N1	M0	G1-G2
TCGA-CV-A464-01A-11R-A266-07	TCGA-CV-A464	1722	0	MALE	＜60	III-IV	T3-T4	N0-N1	M0	G1-G2
TCGA-CV-A465-01A-11R-A266-07	TCGA-CV-A465	215	1	MALE	＜60	I-II	T1-T2	N0-N1	M0	G1-G2
TCGA-CV-A468-01A-11R-A266-07	TCGA-CV-A468	464	1	MALE	＜60	III-IV	T3-T4	N2-N3	M0	G1-G2
TCGA-CV-A6JD-01A-11R-A31N-07	TCGA-CV-A6JD	182	1	FEMALE	＞＝60	III-IV	T3-T4	N0-N1	M0	G3-G4
TCGA-CV-A6JE-01A-11R-A31N-07	TCGA-CV-A6JE	1075	0	MALE	＞＝60	I-II	T1-T2	N0-N1	M0	G1-G2
TCGA-CV-A6JM-01A-11R-A31N-07	TCGA-CV-A6JM	194	1	MALE	＞＝60	III-IV	T3-T4	N0-N1	M0	G1-G2
TCGA-CV-A6JN-01A-11R-A31N-07	TCGA-CV-A6JN	906	0	MALE	＜60	I-II	T1-T2	N0-N1	M0	G1-G2
TCGA-CV-A6JO-01B-11R-A34R-07	TCGA-CV-A6JO	197	1	MALE	＞＝60	III-IV	T3-T4	N2-N3	M0	G1-G2
TCGA-CV-A6JT-01A-11R-A31N-07	TCGA-CV-A6JT	852	0	MALE	＞＝60	I-II	T1-T2	N0-N1	M0	G1-G2
TCGA-CV-A6JU-01A-11R-A31N-07	TCGA-CV-A6JU	110	0	FEMALE	＞＝60	III-IV	T3-T4	N0-N1	M0	G1-G2
TCGA-CV-A6JY-01A-11R-A31N-07	TCGA-CV-A6JY	646	0	MALE	＞＝60	III-IV	T3-T4	N0-N1	M0	G1-G2
TCGA-CV-A6JZ-01A-11R-A31N-07	TCGA-CV-A6JZ	714	0	MALE	＞＝60	III-IV	T3-T4	N0-N1	M0	G1-G2
TCGA-CV-A6K0-01B-21R-A31N-07	TCGA-CV-A6K0	606	0	MALE	＜60	I-II	T1-T2	N0-N1	M0	G3-G4
TCGA-CV-A6K1-01A-11R-A31N-07	TCGA-CV-A6K1	685	0	MALE	＞＝60	III-IV	T3-T4	N0-N1	M0	G1-G2
TCGA-CV-A6K2-01A-11R-A31N-07	TCGA-CV-A6K2	317	1	MALE	＞＝60	I-II	T1-T2	N0-N1	M0	G1-G2
TCGA-CX-7082-01A-11R-2016-07	TCGA-CX-7082	11	1	MALE	＞＝60	I-II	T1-T2	N0-N1	M0	G1-G2
TCGA-CX-7085-01A-21R-2016-07	TCGA-CX-7085	321	0	FEMALE	＞＝60	III-IV	T3-T4	N0-N1	M0	G1-G2
TCGA-CX-7086-01A-11R-2081-07	TCGA-CX-7086	573	0	MALE	＜60	III-IV	T3-T4	N2-N3	M0	G1-G2
TCGA-CX-7219-01A-11R-2016-07	TCGA-CX-7219	1045	0	MALE	＜60	III-IV	T3-T4	N2-N3	M0	G1-G2
TCGA-CX-A4AQ-01A-11R-A24Z-07	TCGA-CX-A4AQ	1555	0	MALE	＜60	III-IV	T1-T2	N2-N3	M0	G3-G4
TCGA-D6-6515-01A-21R-1873-07	TCGA-D6-6515	403	1	FEMALE	＞＝60	I-II	T1-T2	N0-N1	M0	G3-G4
TCGA-D6-6516-01A-11R-1873-07	TCGA-D6-6516	773	0	MALE	＞＝60	III-IV	T1-T2	N0-N1	M0	G1-G2
TCGA-D6-6517-01A-11R-1873-07	TCGA-D6-6517	292	0	MALE	＜60	III-IV	T3-T4	N0-N1	M0	G1-G2
TCGA-D6-6823-01A-11R-1915-07	TCGA-D6-6823	701	0	MALE	＜60	III-IV	T3-T4	N0-N1	M0	G1-G2
TCGA-D6-6824-01A-11R-1915-07	TCGA-D6-6824	77	0	MALE	＞＝60	III-IV	T3-T4	N0-N1	M0	G1-G2
TCGA-D6-6825-01A-21R-1915-07	TCGA-D6-6825	491	0	MALE	＞＝60	III-IV	T3-T4	N0-N1	M0	G1-G2
TCGA-D6-6826-01A-11R-1915-07	TCGA-D6-6826	348	1	FEMALE	＞＝60	III-IV	T3-T4	N2-N3	M0	G1-G2
TCGA-D6-6827-01A-11R-1915-07	TCGA-D6-6827	568	0	FEMALE	＜60	III-IV	T1-T2	N0-N1	M0	G3-G4
TCGA-D6-8568-01A-11R-2403-07	TCGA-D6-8568	759	0	MALE	＞＝60	I-II	T1-T2	N0-N1	M0	G1-G2
TCGA-D6-8569-01A-11R-2403-07	TCGA-D6-8569	770	0	MALE	＜60	I-II	T1-T2	N0-N1	M0	G1-G2
TCGA-D6-A4Z9-01A-11R-A24Z-07	TCGA-D6-A4Z9	539	0	MALE	＜60	III-IV	T1-T2	N2-N3	M0	G1-G2
TCGA-D6-A4ZB-01A-11R-A24Z-07	TCGA-D6-A4ZB	376	0	MALE	＞＝60	III-IV	T3-T4	N0-N1	M0	G1-G2
TCGA-D6-A6EK-01A-11R-A31N-07	TCGA-D6-A6EK	875	0	MALE	＞＝60	III-IV	T3-T4	N0-N1	M0	G1-G2
TCGA-D6-A6EM-01A-21R-A31N-07	TCGA-D6-A6EM	232	0	FEMALE	＞＝60	III-IV	T1-T2	N0-N1	M0	G1-G2
TCGA-D6-A6EN-01A-11R-A31N-07	TCGA-D6-A6EN	687	0	MALE	＞＝60	III-IV	T3-T4	N0-N1	M0	G3-G4
TCGA-D6-A6EO-01A-11R-A31N-07	TCGA-D6-A6EO	759	0	MALE	＜60	III-IV	T3-T4	N0-N1	M0	G1-G2
TCGA-D6-A6EP-01A-11R-A31N-07	TCGA-D6-A6EP	424	0	MALE	＞＝60	III-IV	T3-T4	N0-N1	M0	G3-G4
TCGA-D6-A6EQ-01A-11R-A31N-07	TCGA-D6-A6EQ	368	0	MALE	＜60	III-IV	T3-T4	N0-N1	M0	G3-G4
TCGA-D6-A6ES-01A-12R-A31N-07	TCGA-D6-A6ES	389	0	MALE	＜60	III-IV	T3-T4	N0-N1	M0	G1-G2
TCGA-D6-A74Q-01A-11R-A34R-07	TCGA-D6-A74Q	710	0	MALE	＞＝60	III-IV	T3-T4	N0-N1	M0	G3-G4
TCGA-DQ-5624-01A-01R-1873-07	TCGA-DQ-5624	1778	0	FEMALE	＜60	III-IV	T3-T4	N0-N1	M0	G1-G2
TCGA-DQ-5625-01A-01R-1873-07	TCGA-DQ-5625	1133	1	FEMALE	＜60	I-II	T1-T2	N0-N1	M0	G1-G2
TCGA-DQ-5629-01A-01R-1873-07	TCGA-DQ-5629	941	1	MALE	＞＝60	III-IV	T3-T4	N2-N3	M0	G1-G2
TCGA-DQ-5630-01A-01R-1873-07	TCGA-DQ-5630	1030	0	MALE	＞＝60	III-IV	T3-T4	N0-N1	M0	G1-G2
TCGA-DQ-5631-01A-01R-1873-07	TCGA-DQ-5631	548	1	MALE	＜60	III-IV	T3-T4	N2-N3	M0	G3-G4
TCGA-DQ-7588-01A-11R-2081-07	TCGA-DQ-7588	427	1	MALE	＞＝60	III-IV	T1-T2	N0-N1	M0	G3-G4
TCGA-DQ-7591-01A-11R-2081-07	TCGA-DQ-7591	622	0	MALE	＞＝60	III-IV	T3-T4	N2-N3	M0	G3-G4
TCGA-DQ-7592-01A-11R-2081-07	TCGA-DQ-7592	1143	0	MALE	＜60	III-IV	T3-T4	N2-N3	M0	G1-G2
TCGA-F7-7848-01A-11R-2132-07	TCGA-F7-7848	1131	0	MALE	＜60	III-IV	T3-T4	N0-N1	M0	G1-G2
TCGA-F7-8298-01A-11R-2403-07	TCGA-F7-8298	995	0	MALE	＜60	I-II	T1-T2	N0-N1	M0	G1-G2
TCGA-F7-8489-01A-31R-2403-07	TCGA-F7-8489	658	0	MALE	＜60	I-II	T1-T2	N0-N1	M0	G1-G2
TCGA-F7-A50G-01A-11R-A266-07	TCGA-F7-A50G	616	0	MALE	＞＝60	unkown	unknown	unknown	unknown	G1-G2
TCGA-F7-A50I-01A-11R-A28V-07	TCGA-F7-A50I	92	0	MALE	＞＝60	unkown	unknown	unknown	unknown	G1-G2
TCGA-F7-A50J-01A-21R-A28V-07	TCGA-F7-A50J	947	0	FEMALE	＞＝60	unkown	unknown	unknown	unknown	G1-G2
TCGA-F7-A61S-01A-11R-A28V-07	TCGA-F7-A61S	576	0	MALE	＞＝60	unkown	unknown	unknown	unknown	G1-G2
TCGA-F7-A61V-01A-11R-A28V-07	TCGA-F7-A61V	759	0	MALE	＜60	unkown	unknown	unknown	unknown	G1-G2
TCGA-F7-A61W-01A-11R-A28V-07	TCGA-F7-A61W	14	0	MALE	＜60	unkown	unknown	unknown	unknown	G1-G2
TCGA-F7-A620-01A-11R-A28V-07	TCGA-F7-A620	543	0	MALE	＜60	unkown	unknown	unknown	unknown	G1-G2
TCGA-F7-A622-01A-11R-A28V-07	TCGA-F7-A622	359	1	MALE	＞＝60	unkown	unknown	unknown	unknown	G1-G2
TCGA-F7-A623-01A-11R-A28V-07	TCGA-F7-A623	616	0	MALE	＞＝60	unkown	unknown	unknown	unknown	G1-G2
TCGA-F7-A624-01A-22R-A30B-07	TCGA-F7-A624	378	0	MALE	＞＝60	unkown	unknown	unknown	unknown	G3-G4
TCGA-H7-7774-01A-21R-2081-07	TCGA-H7-7774	407	0	FEMALE	＞＝60	III-IV	T3-T4	N0-N1	M0	G1-G2
TCGA-H7-8501-01A-11R-2403-07	TCGA-H7-8501	461	0	MALE	＜60	III-IV	T3-T4	N2-N3	M0	unknown
TCGA-H7-8502-01A-11R-2403-07	TCGA-H7-8502	458	0	MALE	＜60	III-IV	T3-T4	N2-N3	M0	G1-G2
TCGA-H7-A6C4-01A-11R-A30B-07	TCGA-H7-A6C4	414	0	FEMALE	＜60	III-IV	T3-T4	N0-N1	M0	G1-G2
TCGA-H7-A76A-01A-51R-A34R-07	TCGA-H7-A76A	637	0	MALE	＜60	III-IV	T1-T2	N2-N3	M0	G1-G2
TCGA-HD-7229-01A-11R-2016-07	TCGA-HD-7229	1027	0	MALE	＞＝60	III-IV	T3-T4	unknown	M0	G3-G4
TCGA-HD-7753-01A-11R-2081-07	TCGA-HD-7753	866	0	MALE	＞＝60	I-II	T1-T2	N0-N1	M0	G1-G2
TCGA-HD-7754-01A-11R-2081-07	TCGA-HD-7754	783	0	MALE	＞＝60	III-IV	T1-T2	N2-N3	M0	G1-G2
TCGA-HD-7831-01A-11R-2132-07	TCGA-HD-7831	667	0	MALE	＞＝60	III-IV	T3-T4	N0-N1	M0	G1-G2
TCGA-HD-7832-01A-11R-2132-07	TCGA-HD-7832	836	0	MALE	＜60	III-IV	T3-T4	N2-N3	M0	G1-G2
TCGA-HD-8224-01A-11R-2403-07	TCGA-HD-8224	446	1	MALE	＞＝60	III-IV	T3-T4	N0-N1	M0	G3-G4
TCGA-HD-8314-01A-11R-2403-07	TCGA-HD-8314	670	0	MALE	＜60	III-IV	T1-T2	N0-N1	M0	G3-G4
TCGA-HD-8634-01A-11R-2403-07	TCGA-HD-8634	385	1	FEMALE	＜60	I-II	T1-T2	unknown	M0	G1-G2
TCGA-HD-8635-01A-11R-2403-07	TCGA-HD-8635	695	0	FEMALE	＞＝60	III-IV	T1-T2	N0-N1	M0	G1-G2
TCGA-HD-A4C1-01A-11R-A24H-07	TCGA-HD-A4C1	11	0	FEMALE	＜60	III-IV	T3-T4	N2-N3	M0	G1-G2
TCGA-HD-A633-01A-11R-A28V-07	TCGA-HD-A633	421	0	MALE	＞＝60	III-IV	T3-T4	N0-N1	M0	G1-G2
TCGA-HD-A634-01A-11R-A28V-07	TCGA-HD-A634	130	1	MALE	＜60	III-IV	T3-T4	N0-N1	M0	G3-G4
TCGA-HD-A6HZ-01A-12R-A31N-07	TCGA-HD-A6HZ	111	0	FEMALE	＞＝60	I-II	T1-T2	N0-N1	M0	G1-G2
TCGA-HD-A6I0-01A-11R-A31N-07	TCGA-HD-A6I0	210	0	MALE	＜60	III-IV	T3-T4	unknown	M0	G1-G2
TCGA-HL-7533-01A-11R-2232-07	TCGA-HL-7533	1057	0	MALE	＞＝60	III-IV	T1-T2	N2-N3	M0	G3-G4
TCGA-IQ-7630-01A-11R-2081-07	TCGA-IQ-7630	485	0	MALE	＜60	III-IV	T3-T4	N0-N1	M0	G3-G4
TCGA-IQ-7631-01A-11R-2081-07	TCGA-IQ-7631	1172	0	FEMALE	＞＝60	I-II	T1-T2	N0-N1	M0	G1-G2
TCGA-IQ-7632-01A-11R-2081-07	TCGA-IQ-7632	441	0	FEMALE	＞＝60	III-IV	T3-T4	N0-N1	M0	G1-G2
TCGA-IQ-A61E-01A-22R-A30B-07	TCGA-IQ-A61E	1147	0	FEMALE	＜60	III-IV	T3-T4	N0-N1	unknown	G1-G2
TCGA-IQ-A61G-01A-11R-A30B-07	TCGA-IQ-A61G	360	0	MALE	＜60	III-IV	T3-T4	N2-N3	unknown	G1-G2
TCGA-IQ-A61H-01A-11R-A30B-07	TCGA-IQ-A61H	1138	0	MALE	＞＝60	I-II	T1-T2	N0-N1	unknown	G1-G2
TCGA-IQ-A61I-01A-11R-A30B-07	TCGA-IQ-A61I	2	1	MALE	＞＝60	III-IV	T1-T2	N2-N3	M0	G3-G4
TCGA-IQ-A61J-01A-11R-A30B-07	TCGA-IQ-A61J	1021	0	MALE	＜60	III-IV	T1-T2	N2-N3	M0	G1-G2
TCGA-IQ-A61O-01A-11R-A30B-07	TCGA-IQ-A61O	421	1	MALE	＜60	III-IV	T1-T2	N2-N3	unknown	unknown
TCGA-IQ-A6SG-01A-12R-A34R-07	TCGA-IQ-A6SG	579	0	FEMALE	＞＝60	III-IV	T3-T4	N0-N1	M0	G1-G2
TCGA-IQ-A6SH-01A-12R-A34R-07	TCGA-IQ-A6SH	471	0	MALE	＜60	III-IV	T1-T2	N0-N1	M1	G1-G2
TCGA-KU-A66S-01A-21R-A30B-07	TCGA-KU-A66S	406	1	FEMALE	＞＝60	III-IV	T1-T2	N0-N1	unknown	G1-G2
TCGA-KU-A66T-01A-11R-A30B-07	TCGA-KU-A66T	552	0	FEMALE	＜60	III-IV	T3-T4	N0-N1	M0	G1-G2
TCGA-KU-A6H7-01A-11R-A31N-07	TCGA-KU-A6H7	586	0	FEMALE	＜60	III-IV	T1-T2	N2-N3	M0	G1-G2
TCGA-KU-A6H7-06A-21R-A31N-07	TCGA-KU-A6H7	586	0	FEMALE	＜60	III-IV	T1-T2	N2-N3	M0	G1-G2
TCGA-KU-A6H8-01A-21R-A34R-07	TCGA-KU-A6H8	327	1	MALE	＜60	I-II	T1-T2	N0-N1	M0	G3-G4
TCGA-MT-A51W-01A-21R-A266-07	TCGA-MT-A51W	437	0	FEMALE	＜60	I-II	T1-T2	unknown	M0	G1-G2
TCGA-MT-A51X-01A-11R-A266-07	TCGA-MT-A51X	242	0	MALE	＜60	III-IV	T1-T2	N2-N3	M0	G1-G2
TCGA-MT-A67A-01A-11R-A30B-07	TCGA-MT-A67A	914	0	FEMALE	＞＝60	I-II	T1-T2	N0-N1	M0	G1-G2
TCGA-MT-A67D-01A-31R-A30B-07	TCGA-MT-A67D	56	0	MALE	＜60	I-II	T1-T2	N0-N1	M0	G1-G2
TCGA-MT-A67F-01A-11R-A30B-07	TCGA-MT-A67F	384	0	FEMALE	＞＝60	III-IV	T3-T4	N0-N1	unknown	G1-G2
TCGA-MT-A7BN-01A-12R-A34R-07	TCGA-MT-A7BN	469	0	MALE	＞＝60	III-IV	T1-T2	N2-N3	M0	G3-G4
TCGA-MZ-A5BI-01A-31R-A34R-07	TCGA-MZ-A5BI	217	1	MALE	＜60	III-IV	T1-T2	N2-N3	M0	unknown
TCGA-MZ-A6I9-01A-11R-A31N-07	TCGA-MZ-A6I9	489	1	MALE	＞＝60	III-IV	T3-T4	N2-N3	M0	G1-G2
TCGA-MZ-A7D7-01A-21R-A34R-07	TCGA-MZ-A7D7	547	0	MALE	＜60	III-IV	T3-T4	N2-N3	M0	unknown
TCGA-P3-A5Q5-01A-11R-A28V-07	TCGA-P3-A5Q5	910	0	MALE	＜60	III-IV	unknown	N2-N3	M0	G3-G4
TCGA-P3-A5Q6-01A-11R-A28V-07	TCGA-P3-A5Q6	480	1	MALE	＜60	III-IV	T3-T4	N0-N1	M0	G3-G4
TCGA-P3-A5QA-01A-11R-A28V-07	TCGA-P3-A5QA	2182	0	MALE	＜60	I-II	T1-T2	N0-N1	M0	G3-G4
TCGA-P3-A5QE-01A-11R-A28V-07	TCGA-P3-A5QE	1559	0	MALE	＜60	III-IV	T1-T2	N0-N1	M0	G1-G2
TCGA-P3-A5QF-01A-11R-A28V-07	TCGA-P3-A5QF	330	1	MALE	＜60	III-IV	T3-T4	N2-N3	M0	G1-G2
TCGA-P3-A6SW-01A-11R-A34R-07	TCGA-P3-A6SW	1120	0	MALE	＜60	III-IV	T3-T4	N2-N3	M0	G3-G4
TCGA-P3-A6SX-01A-11R-A34R-07	TCGA-P3-A6SX	1430	1	MALE	＞＝60	III-IV	T3-T4	N0-N1	M0	G1-G2
TCGA-P3-A6T0-01A-12R-A34R-07	TCGA-P3-A6T0	578	0	FEMALE	＜60	III-IV	T3-T4	N2-N3	M0	G1-G2
TCGA-P3-A6T2-01A-11R-A34R-07	TCGA-P3-A6T2	2298	0	MALE	＜60	I-II	T1-T2	N0-N1	M0	G1-G2
TCGA-P3-A6T3-01A-11R-A34R-07	TCGA-P3-A6T3	577	1	MALE	＜60	III-IV	T3-T4	N0-N1	M0	G1-G2
TCGA-P3-A6T4-01A-11R-A34R-07	TCGA-P3-A6T4	62	1	MALE	＜60	III-IV	T3-T4	N0-N1	M0	G1-G2
TCGA-P3-A6T5-01A-11R-A34R-07	TCGA-P3-A6T5	882	1	FEMALE	＞＝60	III-IV	T3-T4	N0-N1	M0	G1-G2
TCGA-P3-A6T6-01A-11R-A34R-07	TCGA-P3-A6T6	395	1	MALE	＜60	III-IV	T3-T4	N0-N1	M0	G3-G4
TCGA-P3-A6T7-01A-11R-A34R-07	TCGA-P3-A6T7	487	1	MALE	＜60	III-IV	T3-T4	N0-N1	M0	G1-G2
TCGA-P3-A6T8-01A-11R-A34R-07	TCGA-P3-A6T8	400	0	MALE	＜60	III-IV	T3-T4	N0-N1	M0	G3-G4
TCGA-QK-A64Z-01A-11R-A30B-07	TCGA-QK-A64Z	641	1	FEMALE	＞＝60	I-II	T1-T2	N0-N1	M0	G1-G2
TCGA-QK-A652-01A-11R-A30B-07	TCGA-QK-A652	645	0	MALE	＞＝60	I-II	T1-T2	N0-N1	M0	G1-G2
TCGA-QK-A6IF-01A-11R-A31N-07	TCGA-QK-A6IF	704	0	MALE	＞＝60	III-IV	T1-T2	N2-N3	M0	unknown
TCGA-QK-A6IG-01A-11R-A31N-07	TCGA-QK-A6IG	222	1	MALE	＞＝60	I-II	T1-T2	N0-N1	M0	G1-G2
TCGA-QK-A6IH-01A-11R-A31N-07	TCGA-QK-A6IH	653	0	FEMALE	＞＝60	III-IV	T3-T4	N0-N1	M0	G1-G2
TCGA-QK-A6II-01A-11R-A31N-07	TCGA-QK-A6II	284	1	MALE	＜60	III-IV	T3-T4	N0-N1	M0	G1-G2
TCGA-QK-A6IJ-01A-11R-A31N-07	TCGA-QK-A6IJ	387	0	MALE	＞＝60	I-II	T1-T2	N0-N1	M0	G3-G4
TCGA-QK-A6V9-01A-11R-A34R-07	TCGA-QK-A6V9	833	0	MALE	＜60	I-II	T1-T2	N0-N1	M0	G1-G2
TCGA-QK-A6VB-01A-12R-A34R-07	TCGA-QK-A6VB	641	0	MALE	＞＝60	III-IV	T3-T4	N0-N1	M0	G1-G2
TCGA-QK-A6VC-01A-23R-A34R-07	TCGA-QK-A6VC	600	0	FEMALE	＞＝60	III-IV	T3-T4	N2-N3	M0	G1-G2
TCGA-QK-A8Z7-01A-11R-A39I-07	TCGA-QK-A8Z7	392	0	MALE	＜60	III-IV	T3-T4	N2-N3	M0	unknown
TCGA-QK-A8Z8-01A-11R-A39I-07	TCGA-QK-A8Z8	171	1	FEMALE	＞＝60	III-IV	T3-T4	N0-N1	M1	G1-G2
TCGA-QK-A8Z9-01B-11R-A39I-07	TCGA-QK-A8Z9	449	1	MALE	＜60	III-IV	T3-T4	N2-N3	M0	G1-G2
TCGA-QK-A8ZA-01A-11R-A39I-07	TCGA-QK-A8ZA	371	1	MALE	＞＝60	III-IV	T1-T2	N2-N3	unknown	G1-G2
TCGA-QK-A8ZB-01A-11R-A39I-07	TCGA-QK-A8ZB	542	0	MALE	＞＝60	III-IV	T3-T4	N0-N1	M0	G1-G2
TCGA-QK-AA3J-01A-11R-A39I-07	TCGA-QK-AA3J	466	0	MALE	＞＝60	I-II	T1-T2	N0-N1	M0	G3-G4
TCGA-QK-AA3K-01A-11R-A39I-07	TCGA-QK-AA3K	253	0	MALE	＞＝60	III-IV	T3-T4	N2-N3	unknown	G1-G2
TCGA-RS-A6TO-01A-32R-A34R-07	TCGA-RS-A6TO	387	1	FEMALE	＞＝60	III-IV	T3-T4	N2-N3	M0	G1-G2
TCGA-RS-A6TP-01A-12R-A34R-07	TCGA-RS-A6TP	516	0	MALE	＜60	I-II	T1-T2	N0-N1	M0	G3-G4
TCGA-T2-A6WX-01A-12R-A34R-07	TCGA-T2-A6WX	209	1	FEMALE	＞＝60	III-IV	T3-T4	N0-N1	M0	G1-G2
TCGA-T2-A6WZ-01A-21R-A34R-07	TCGA-T2-A6WZ	484	1	MALE	＜60	III-IV	T3-T4	N2-N3	M0	G1-G2
TCGA-T2-A6X0-01A-11R-A34R-07	TCGA-T2-A6X0	216	0	MALE	＜60	III-IV	T1-T2	N2-N3	M0	G1-G2
TCGA-T2-A6X2-01A-12R-A34R-07	TCGA-T2-A6X2	987	0	MALE	＞＝60	III-IV	T3-T4	N0-N1	M0	G1-G2
TCGA-T3-A92M-01A-31R-A39I-07	TCGA-T3-A92M	417	0	MALE	＜60	III-IV	T3-T4	N2-N3	M0	G1-G2
TCGA-T3-A92N-01A-11R-A39I-07	TCGA-T3-A92N	95	1	MALE	＞＝60	III-IV	T1-T2	N0-N1	M1	G3-G4
TCGA-TN-A7HI-01A-11R-A34R-07	TCGA-TN-A7HI	412	0	MALE	＜60	I-II	T1-T2	N0-N1	M0	G3-G4
TCGA-TN-A7HJ-01A-12R-A34R-07	TCGA-TN-A7HJ	403	0	MALE	＜60	III-IV	T3-T4	unknown	M0	G1-G2
TCGA-TN-A7HL-01A-11R-A34R-07	TCGA-TN-A7HL	619	0	MALE	＜60	III-IV	T3-T4	unknown	M0	G1-G2
TCGA-UF-A718-01A-22R-A34R-07	TCGA-UF-A718	1971	0	MALE	＞＝60	III-IV	T3-T4	N0-N1	M0	G1-G2
TCGA-UF-A719-01A-12R-A34R-07	TCGA-UF-A719	1663	0	MALE	＜60	III-IV	T3-T4	N0-N1	M0	G1-G2
TCGA-UF-A71A-01A-22R-A34R-07	TCGA-UF-A71A	86	1	MALE	＞＝60	III-IV	T3-T4	N2-N3	M0	G1-G2
TCGA-UF-A71A-06A-11R-A39I-07	TCGA-UF-A71A	86	1	MALE	＞＝60	III-IV	T3-T4	N2-N3	M0	G1-G2
TCGA-UF-A71B-01A-12R-A34R-07	TCGA-UF-A71B	1506	0	MALE	＜60	III-IV	T3-T4	N0-N1	M0	G1-G2
TCGA-UF-A71D-01A-12R-A34R-07	TCGA-UF-A71D	1461	0	FEMALE	＜60	III-IV	T3-T4	N0-N1	M0	G1-G2
TCGA-UF-A71E-01A-31R-A34R-07	TCGA-UF-A71E	1504	1	MALE	＞＝60	III-IV	T3-T4	N0-N1	M0	G3-G4
TCGA-UF-A7J9-01A-12R-A34R-07	TCGA-UF-A7J9	1358	0	MALE	＞＝60	III-IV	T3-T4	N0-N1	M0	G1-G2
TCGA-UF-A7JA-01A-12R-A34R-07	TCGA-UF-A7JA	2265	0	FEMALE	＞＝60	III-IV	T3-T4	N0-N1	M0	G1-G2
TCGA-UF-A7JC-01A-21R-A34R-07	TCGA-UF-A7JC	546	1	MALE	＜60	III-IV	T3-T4	N0-N1	M0	G1-G2
TCGA-UF-A7JD-01A-11R-A34R-07	TCGA-UF-A7JD	739	1	MALE	＞＝60	III-IV	T3-T4	N0-N1	M0	G3-G4
TCGA-UF-A7JF-01A-11R-A34R-07	TCGA-UF-A7JF	1686	0	MALE	＞＝60	III-IV	T3-T4	N2-N3	M0	G1-G2
TCGA-UF-A7JH-01A-21R-A34R-07	TCGA-UF-A7JH	896	0	MALE	＜60	III-IV	T3-T4	N0-N1	M0	G1-G2
TCGA-UF-A7JJ-01A-11R-A34R-07	TCGA-UF-A7JJ	549	0	MALE	＞＝60	III-IV	T3-T4	N0-N1	M0	G1-G2
TCGA-UF-A7JK-01A-11R-A34R-07	TCGA-UF-A7JK	424	1	MALE	＜60	III-IV	T3-T4	N0-N1	M0	G1-G2
TCGA-UF-A7JO-01A-11R-A34R-07	TCGA-UF-A7JO	631	1	FEMALE	＞＝60	III-IV	T3-T4	N0-N1	M0	G1-G2
TCGA-UF-A7JS-01A-11R-A34R-07	TCGA-UF-A7JS	680	1	MALE	＜60	III-IV	T3-T4	N2-N3	M0	G1-G2
TCGA-UF-A7JT-01A-11R-A34R-07	TCGA-UF-A7JT	993	1	FEMALE	＞＝60	III-IV	T3-T4	N0-N1	M0	G3-G4
TCGA-UF-A7JV-01A-11R-A34R-07	TCGA-UF-A7JV	90	1	FEMALE	＞＝60	III-IV	T3-T4	N2-N3	M0	G1-G2
TCGA-UP-A6WW-01A-12R-A34R-07	TCGA-UP-A6WW	518	0	MALE	＜60	III-IV	T1-T2	N2-N3	unknown	G1-G2
TCGA-WA-A7GZ-01A-11R-A34R-07	TCGA-WA-A7GZ	625	1	MALE	＜60	I-II	T1-T2	N0-N1	M0	G1-G2
TCGA-WA-A7H4-01A-21R-A34R-07	TCGA-WA-A7H4	443	0	MALE	＞＝60	I-II	T1-T2	N0-N1	M0	G3-G4
