# Supplementary material for: Development of a prognostic pyroptosis-related gene signature for head and neck squamous cell carcinoma patient
Source: Cancer Cell Int. 2022 Feb 5;22:62. doi: 10.1186/s12935-022-02476-3 (PMC8817543; doi:10.1186/s12935-022-02476-3)
Supplement: Supplementary file 2 — Additional file 2: Table S2. [file 12935_2022_2476_MOESM2_ESM.xls]

AIM2
CASP1
CASP3
CASP4
CASP5
CASP6
CASP8
CASP9
ELANE
GPX4
GSDMA
GSDMB
GSDMC
GSDMD
GSDME
IL18
IL1B
IL6
NLRC4
NLRP1
NLRP2
NLRP3
NLRP6
NLRP7
NOD1
NOD2
PJVK
PLCG1
PRKACA
PYCARD
SCAF11
TIRAP
TNF
